# Supplementary material for: A comprehensive DNA panel next generation sequencing approach supporting diagnostics and therapy prediction in neurooncology
Source: Acta Neuropathol Commun. 2020 Aug 5;8:124. doi: 10.1186/s40478-020-01000-w (PMC7405456; doi:10.1186/s40478-020-01000-w)
Supplement: Supplementary file 1 — Additional file 1: Supplementary Table 1. Genes and chromosomal regions included in the targeted DNA panel. Most genes were covered using the CDS, for some well-known mutations only hotspot regions were targeted with SNP/small InDel calling being performed (SNP). Chromosomal regions were covered with commonly heterozygous SNPs for LOH and CNV analyzes. Genes included in LOH and CNV analysis were additionally covered with commonly heterozygous SNPs in intronic regions. Variations of genes and chromosomal regions may either be characteristic for a specific tumor entity (diagnostic), indicate actionable mutations for targeted therapies (targetable) and/or drug resistance (resistance) or be associated with impaired DDR. CDS: complete coding sequence, CNV: copy number variations, DDR: DNA damage response, LOH: loss of heterozygosity, SNP: single nucleotide variant. [file 40478_2020_1000_MOESM1_ESM.xlsx]

## Sheet: Tabelle1
Gene/Region	Covered	Analysis	Function
AKT1	CDS	SNP	targetable, resistance, diagnostic
ALK	CDS	SNP	targetable, resistance, diagnostic
ATRX	CDS	SNP	diagnostic
BRAF	CDS	SNP	targetable, diagnostic
CDK6	CDS	SNP, CNV	targetable,resistance,diagnostic
CDKN2A	CDS	SNP, CNV	diagnostic
CDKN2B	CDS	SNP, CNV	diagnostic
CIC	CDS	SNP	diagnostic
CTDNEP1	CDS	SNP, CNV	diagnostic
CTNNB1	exon3	SNP	diagnostic
DDX3X	CDS	SNP	diagnostic
EGFR	CDS	SNP, CNV	targetable, diagnostic
FGFR1	hotspot	SNP	targetable, diagnostic
FUBP1	CDS	SNP	diagnostic
GLI2	CDS	SNP, CNV	diagnostic
H3F3A	hotspot	SNP	diagnostic
HIST1H3B	hotspot	SNP	diagnostic
HIST1H3C	hotspot	SNP	diagnostic
IDH1	hotspot	SNP	diagnostic
IDH2	hotspot	SNP	diagnostic
JAK2	hotspot	SNP	targetable, resistance, diagnostic
JAK3	CDS	SNP	targetable
KIAA1549	CDS	SNP	diagnostic
KIT	CDS	SNP, CNV	targetable
KLF4	CDS	SNP	diagnostic
KMT2D	CDS	SNP	diagnostic
KRAS	CDS	SNP, CNV	resistance
MET	CDS	SNP, CNV	targetable
MGMT	hotspot	SNP	diagnostic
MLH1	CDS	SNP	DDR
MSH2	CDS	SNP	DDR
MSH6	CDS	SNP	DDR
MYC	CDS	SNP, CNV	diagnostic
MYCN	CDS	SNP, CNV	diagnostic
NF1	CDS	SNP	diagnostic
NF2	CDS	SNP, CNV	diagnostic
NOTCH1	CDS	SNP	diagnostic
NOTCH2	CDS	SNP	diagnostic
OTX2	CDS	SNP, CNV	diagnostic
PDGFRA	CDS	SNP, CNV	targetable, resistance, diagnostic
PIK3CA	CDS	SNP	diagnostic
PIK3R1	CDS	SNP	diagnostic
PMS2	CDS	SNP, CNV	DDR
PTCH1	CDS	SNP, CNV	targetable, diagnostic
PTCH2	CDS	SNP	diagnostic
PTEN	CDS	SNP, CNV	diagnostic
RB1	CDS	SNP	resistance
SMARCA4	CDS	SNP, CNV	diagnostic
SMARCB1	CDS	SNP, CNV	diagnostic
SMO	CDS	SNP	resistance, diagnostic
SUFU	CDS	SNP	diagnostic
TERTp	hotspot	SNP	diagnostic
TP53	CDS	SNP	diagnostic
TRAF7	CDS	SNP	diagnostic
TSC1	CDS	SNP	diagnostic
TSC2	CDS	SNP	diagnostic
VHL	CDS	SNP	diagnostic
chr1p	SNPs	CNV	diagnostic
chr6	SNPs	CNV	diagnostic
chr7	SNPs	CNV	diagnostic
chr9q	SNPs	CNV	diagnostic
chr10	SNPs	CNV	diagnostic
chr17	SNPs	CNV	diagnostic
chr19q	SNPs	CNV	diagnostic
