# Supplementary material for: A comprehensive DNA panel next generation sequencing approach supporting diagnostics and therapy prediction in neurooncology
Source: Acta Neuropathol Commun. 2020 Aug 5;8:124. doi: 10.1186/s40478-020-01000-w (PMC7405456; doi:10.1186/s40478-020-01000-w)
Supplement: Supplementary file 2 — Additional file 2: Supplementary Table 2. Oligonucleotides used for validation purposes. [file 40478_2020_1000_MOESM2_ESM.xlsx]

## Sheet: Tabelle1
gene name	olignucleotide
MLH1_S129fs_fw	TGTAAAACGACGGCCAGT TGGAAGTAGTGGAGAAATAAACAGG
MLH1_S129fs_rv	CAGGAAACAGCTATGACC TCCCATGTACCATTCTTACCGT
PIK3CA:p.H1047R_fw	TGTAAAACGACGGCCAGT ACATTGCATACATTCGAAAGACCC
PIK3CA:p.H1047R_rv	CAGGAAACAGCTATGACC AATCGGTCTTTGCCTGCTGA
PIK3CA:p. T957P_fw	TGTAAAACGACGGCCAGT ACGATGGACAAGTAATGGTTTTCTC
PIK3CA:p. T957P_fw	CAGGAAACAGCTATGACC CTTTGTGCATTCTTGGGCTCC
TP53:p.A159V_fw	TGTAAAACGACGGCCAGT TTTGCCAACTGGCCAAGACC
TP53:p.A159V_rv	CAGGAAACAGCTATGACC GGCCAGACCTAAGAGCAATCA
TP53:p.R273C_fw	TGTAAAACGACGGCCAGT GACAAGGGTGGTTGGGAGTAG
TP53:p.R273C_rv	CAGGAAACAGCTATGACC TGCTTGCTTACCTCGCTTAGT
TP53:c.376-2A>T_fw	TGTAAAACGACGGCCAGT TTCTTTGCTGCCGTCTTCCA
TP53:c.376-2A>T_rv	CAGGAAACAGCTATGACC CTCCGTCATGTGCTGTGACT
TP53:p.G743A_fw	TGTAAAACGACGGCCAGT TGACTGTACCACCATCCACT
TP53:p.G743A_rv	CAGGAAACAGCTATGACC CAGTAAGGAGATTCCCCGCC
ATRX:p.I1049fs_fw	TGTAAAACGACGGCCAGT GCACTGAAAAGTTACCTGAGCG
ATRX:p.I1049fs_rv	CAGGAAACAGCTATGACC TCCCTGTTGACTTCTCAGCAT
ATRX:p.K1933fs_fw:	TGTAAAACGACGGCCAGT TTCGTGCCATCCTGTATTGACA
ATRX:p.K1933fs_fw:	CAGGAAACAGCTATGACC CACCTCCCCGAGATCTTGAAT
ATRX:c.662+2T>G_fw:	TGTAAAACGACGGCCAGT AGCCGTGACTCAGATGGAATG
ATRX:c.662+2T>G_rv:	CAGGAAACAGCTATGACC TCCTCCCAAAAGTAGGAAACACT
ATRX:p.T2205P_fw:	TGTAAAACGACGGCCAGT AGCAGTCACTGTCTTTTCGAGT
ATRX:p.T2205P_rv:	CAGGAAACAGCTATGACC TCCACGTTGGTTTGTTAAGCC
CIC_ p.P575fs_fw:	TGTAAAACGACGGCCAGT CAGCCACCTCCTTCTCACTG
CIC_ p.P575fs_rv:	CAGGAAACAGCTATGACC GGATCCATTGGGAGGAACCG
NF2:p.E463X_fw	TGTAAAACGACGGCCAGT TTTCACCTCTTTGGGTGCCA
NF2:p.E463X_rv	CAGGAAACAGCTATGACC AGGCTCACCGGGTACGTG
NF2:p.F162fs_fw	TGTAAAACGACGGCCAGT CAATCGCCTGCTCTCCCTTT
NF2:p.F162fs_rv	CAGGAAACAGCTATGACC TCCCACACTGTTTACTGGAGAT
FUBP1:p.T229fs_fw	TGTAAAACGACGGCCAGT CCAGCTAGCAAGGCAGGATT
FUBP1:p.T229fs_rv	CAGGAAACAGCTATGACC CCGAACTTCTCTGAAACCGC
CTNNB1:p.D32-S37_fw	TGTAAAACGACGGCCAGT TGGCCATGGAACCAGACAGA
CTNNB1:p.D32-S37_rv	CAGGAAACAGCTATGACC GCATTCTGACTTTCAGTAAGGCAAT
MSH6:p.R988C_fw	TGTAAAACGACGGCCAGT AACAGCGCAACAGAATTGGC
MSH6:p.R988C_rv	CAGGAAACAGCTATGACC CATCCCTCCGTTCTTCAGCA
ATRX_c.3336delT_1_fw	TGTAAAACGACGGCCAGT TGGAGCATATGGTAGAGAGAAGA
ATRX_c.3336delT_1_rv	CAGGAAACAGCTATGACC AGCATCAGATGATGATGAGCCA
ATRX_c.3336delT_2_fw	TGTAAAACGACGGCCAGT AGAATGGAGCATATGGTAGAGAGAA
ATRX_c.3336delT_2_rv	CAGGAAACAGCTATGACC CAGATGATGATGAGCCACTTTGT
CIC_Exon5_714-757_2_fw	TGTAAAACGACGGCCAGTGTTTAATGCAGCGGGAGAAGGA
CIC_Exon5_714-757_2_rv	CAGGAAACAGCTATGACCTCACCCACCCCACCAGAAGA
NF1_Exon37_4974del_1_fw	TGTAAAACGACGGCCAGT AAAACAGACTTTCTAAGTGGTTTGTT
NF1_Exon37_4974del_1_rv	CAGGAAACAGCTATGACC GGTGGCAGCAGGTAGTTTCT
NF1_Exon37_4974del_2_fw	TGTAAAACGACGGCCAGT AATCGCTTTAAAACAGACTTTCTAAG
NF1_Exon37_4974del_2_rv	CAGGAAACAGCTATGACC TACCTTTGAGGCCAGTCAGC
FUBP1-Exon16_1497-2_fw:	TGTAAAACGACGGCCAGT AAAAAGCATAAGCCAGCAGTC
FUBP1-Exon16_1497-2_rv:	CAGGAAACAGCTATGACC ACTACAGTCTAAGGGTCTACACTA
FUBP1-Exon1_28_fw:	TGTAAAACGACGGCCAGT GGAGAGGAGGTGCCAAAAGA
FUBP1-Exon1_28_rv:	CAGGAAACAGCTATGACC CGGCCGTCGAAGCTCTATTAC
CIC_Exon5_634_fw	TGTAAAACGACGGCCAGT TGTCTGCCAGGTCCTAACTG
CIC_Exon5_634_rv	CAGGAAACAGCTATGACC CAGGTCGTGGTACTTCTGCTT
CIC_Exon5_714-757_fw	TGTAAAACGACGGCCAGT CATGATCTTCAGCAAGCGGC
CIC_Exon5_714-757_rv	CAGGAAACAGCTATGACC GAAGTGGGCCTCCTTCACC
CIC_Exon10_1602_fw	TGTAAAACGACGGCCAGT CACCTGTGATCCGTTCCTCC
CIC_Exon10_1602_rv	CAGGAAACAGCTATGACC ACTCCTGGGCCTTGAAGGTT
CIC_Exon10_1928_fw	TGTAAAACGACGGCCAGT GAGACCCGAAAGTGTGGGTG
CIC_Exon10_1928_rv	CAGGAAACAGCTATGACC CACAGGAGTGCTGCTGACA
CIC_Exon20_4594_fw	TGTAAAACGACGGCCAGT TCCCTCCAAGGTTTGTCTGC
CIC_Exon20_4594_rv	CAGGAAACAGCTATGACC AGAGTCCGAGCTGGGTGAG
CIC_Exon20_4480_fw	TGTAAAACGACGGCCAGT AGCCTGTCTCGGAGTCTTGG
CIC_Exon20_4480_rv	CAGGAAACAGCTATGACC GAGTGGCAGCCTGCATGATCT
TERTp_nested1_fw	GTCCTGCCCCTTCACCTT
TERTp_nested1_rv	GCACCTCGCGGTAGTGG
TERTp_nested2_fw	TGTAAAACGACGGCCAGTTTCCAGCTCCGCCTCCT
TERTp_nested2_rv	CAGGAAACAGCTATGACCGCGCTGCCTGAAACTCG
