# Supplementary material for: A comprehensive DNA panel next generation sequencing approach supporting diagnostics and therapy prediction in neurooncology
Source: Acta Neuropathol Commun. 2020 Aug 5;8:124. doi: 10.1186/s40478-020-01000-w (PMC7405456; doi:10.1186/s40478-020-01000-w)
Supplement: Supplementary file 3 — Additional file 3: Supplementary Table 3. Tabular survey of all panel sequencing results. Validation cases and clinically requested cases are indicated, also the 17 cases that were used for intensified quality control (QC cohort). HOMDEL: homozygous loss, HIGHCOPY: highcopy amplification, TRU: truncating variation probably leading to a loss of function, MUT: somatic missense variations, LOH: loss of heterozygosity, DEL: deletion, AMP: amplification, MUTGER: germline SNP with minor allele frequency European (non-Finnish) < 0.01 and number of homozygotes SNPs < 5, DELp/AMPp/LOHp: partial variation of a chromosomal arm. [file 40478_2020_1000_MOESM3_ESM.xlsx]

## Sheet: Tabelle1
Histological diagnosis	WHO grade	ID	tumor location	gender	relapse	age	cohort	% covered with at least 10 reads	BRAF	KIAA1549	NF1	IDH1	IDH2	TP53	ATRX	NOTCH1	NOTCH2	TERTpromotor	CIC	FUBP1	PTEN	EGFR	CDKN2A	CDKN2B	CDK6	MET	PDGFRA	KIT	PIK3CA	PIK3R1	H3F3A	NF2	SMARCB1	KLF4	TRAF7	SMO	AKT1	CTNNB1	PTCH1	SUFU	GLI2	MYC	MYCN	OTX2	SMARCA4	CTDNEP1	KMT2D	PTCH2	TSC1
diffuse astrocytoma, IDH-mutant	II	A_3	right temporal lobe	f	no	54.611	validation	96.6				MUT p.R132H;		MUT p.R273H;					MUTGER p.P22L;																				TRU p.S1235fs;
diffuse astrocytoma, IDH-mutant	II	A_4	left frontal lobe	f	no	22.4438	validation, QC cohort	96.1				MUT p.R132S;		TRU p.P142fs; MUT p.P278S;	TRU p.K1045fs; TRU p.I1049fs	MUTGER;																MUTGER;
diffuse astrocytoma, IDH-mutant	II	A_5	right temporal lobe	f	no	33.0192	validation	89.3				MUT p.R132H;		MUT p.K164E;												AMP;													AMP;			AMP;
diffuse astrocytoma, IDH-mutant	II	A_6	left frontal lobe	f	no	31.3315	validation	92.2				MUT p.R132H;		MUT p.R273C;					MUTGER;
diffuse astrocytoma, IDH-mutant	II	A_7	left temporal lobe	m	no	26.4575	validation	89.9				MUT p.R132S;		MUT p.M246V;	TRU c.4957-1G>C;	MUTGER;						AMP;			AMP;	AMP;										MUT p.D25G;
diffuse astrocytoma, IDH-mutant	II	A_8	right postcentral cortex	m	no	44.8932	validation	87.0				MUT p.R132H;		MUT p.D281G;
diffuse astrocytoma, IDH-mutant	II	A_9	left fronto-temporal cortex	f	yes	19.3397	clinically requested	83.8				MUT p.R132H;		MUT p.131_132del ;																												AMP;			MUT p.P616L;
anaplastic astrocytoma, IDH-mutant	III	aA_1	right temporal lobe	m	no	42.8795	clinically requested	87.9				MUT p.R132H;		MUT p.D281H;																											MUTGER;
anaplastic astrocytoma, IDH-mutant	III	aA_2	right frontal lobe	m	no	53.8164	validation, QC cohort	91.1				MUT p.R132H;		TRU c.783-1G>T ;	TRU p.K1933fs;
anaplastic astrocytoma, IDH-mutant	III	aA_3	right temporal ,obe	f	no	38.3096	validation	82.8				MUT p.R132H;		TRU p.A276fs;																		DEL;LOH;	DEL;LOH;
anaplastic astrocytoma, IDH-mutant	III	aA_4	left temporo-occipital cortex	f	no	34.7507	validation	89.5				MUT p.R132H;
anaplastic astrocytoma, IDH-mutant	III	aA_5	left temporal lobe	m	no	48.0164	validation	79.7				MUT p.R132H;		MUT p.L130V;								AMP;			AMP;	AMP;
anaplastic astrocytoma, IDH-mutant	III	aA_6	left temporal lobe	m	no	42.1342	validation	87.7			MUT p.V1821A;	MUT p.R132H;		MUT p.R273H;	TRU p.K1660X;							AMP;			AMP;	AMP;																AMP;	AMP;
glioblastoma, IDH-mutant	IV	sGB_1	left frontal lobe	f	no	36.8685	clinically requested	90.8				MUT p.R132G;		MUT p.E349fs;																															AMP;
glioblastoma, IDH-mutant	IV	sGB_2	left occipital lobe/temporomesial cortex	m	yes	unknown	validation, QC cohort	97.0				MUT p.R132H;		MUT p.A159V;	TRU c.662+2T>G;						DEL;LOH;		DEL;LOH;	DEL;LOH;	AMP;	AMP;						DEL;LOH;
glioblastoma, IDH-mutant	IV	sGB_3	vermis cerebellum/IV. ventricle	m	yes	26.4274	validation, QC cohort	83.6				MUT p.R132H;		MUT p.R273C;	MUT p.T2205P;						DEL;LOH;					HIGHCOPY;																	HIGHCOPY;			LOH;
glioblastoma, IDH-mutant	IV	sGB_4	left temporal lobe	m	yes	35.1233	clinically requested	91.5		MUT p.A1505T;	MUT p.D2227N;	MUT p.R132H;		MUT p.R273C;									HOMDEL;	HOMDEL;																	MUT p.G1527D;	AMP;
glioblastoma, IDH-mutant	IV	sGB_5	n.a.	m	yes	32.4575	clinically requested	89.8	MUT p.E375K;	MUT P1631L;		MUT p.R132H;		MUT p.R141C;	TRU p.S427fs,;							MUT p.P332L;								MUT A190T;											MUT p.A151T;						MUT P2805L;
glioblastoma, IDH-mutant	IV	sGB_6	left parieto-occipital lobe	m	yes	32.3699	clinically requested	90.1				MUT p.R132H;		TRU p.K132fs;								AMP;	HOMDEL;	HOMDEL;		AMP;	AMP;	AMP;														AMP;	AMP;
oligodendroglioma, IDH-mutant and 1p/19q codeleted	II	O_1	right frontal lobe	f	no	67.8438	validation	90.9				MUT p.R132H;						MUT g.C250T;	MUT p.W238C;								DEL;	DEL;				MUTGER;
oligodendroglioma, IDH-mutant and 1p/19q codeleted	II	O_2	right temporal lobe	m	no	42.6027	validation	95.1				MUT p.R132H;						MUT g.C250T;	TRU p.S551X;			AMP;	AMP;	AMP;																	AMP;
anaplastic oligodendroglioma, IDH-mutant and 1p/19q codeleted	III	aO_1	left frontal lobe	m	no	50.6219	validation	86.7			MUT p.F1658fs;	MUT p.R132H;						MUT g.C228T;	TRU p.S534fs;				DEL;	DEL;			DEL;	DEL;											MUTGER;
anaplastic oligodendroglioma, IDH-mutant and 1p/19q codeleted	III	aO_10	left frontal lobe	f	yes	15.6329	clinically requested	87.6				MUT p.R132H;			MUT p.L949F;			MUT g.C228T;	MUT p.R1214X;								DEL;	DEL;LOH;											MUT p.P1082L;
anaplastic oligodendroglioma, IDH-mutant and 1p/19q codeleted	III	aO_11	right frontal lobe	f	yes	24.9507	clinically requested	85.1				MUT p.R132H;				TRU p.357_358del;		MUT g.C228T;			AMP;	TRU c.2849-1G>A;AMP;			AMP;	AMP;															MUT p.P962S;				MUT p.G274S;		MUT p.V3368I p.G4444E;	MUT p.L562F;
anaplastic oligodendroglioma, IDH-mutant and 1p/19q codeleted	III	aO_12	right temporal lobe/insular region	m	yes	54.9288	clinically requested	78.7				MUT p.R132H;				TRU p.M2056fs;		MUT g.C228T;				AMP;			AMP;	AMP;																			MUT c.1119-1G>A;
anaplastic oligodendroglioma, IDH-mutant and 1p/19q codeleted	III	aO_2	right frontal lobe/precentral cortex	m	no	60.537	validation, QC cohort	90.7				MUT p.R132H;				MUTGER;		MUT g.C250T;	TRU p.E1532X;	TRU p.T229fs;
anaplastic oligodendroglioma, IDH-mutant and 1p/19q codeleted	III	aO_3	right parieto-occipital lobe	m	no	54.4932	validation	93.2				MUT p.R132H;						MUT g.C250T;	TRU c.4459+2T>G;										MUT p.H1047R;
anaplastic oligodendroglioma, IDH-mutant and 1p/19q codeleted	III	aO_4	right frontal lobe	f	no	44.4795	validation, QC cohort	95.4					MUT p.R172K;					MUT g.C228T;	TRU p.P575fs;
anaplastic oligodendroglioma, IDH-mutant and 1p/19q codeleted	III	aO_5	left splenium corpus callosum/hippocampus	f	no	24.8849	clinically requested	91.0				MUT p.R132H;						MUT g.C228T;											MUT p.G1049R;
anaplastic oligodendroglioma, IDH-mutant and 1p/19q codeleted	III	aO_6	right parasagittal cortex	m	no	37.7945	clinically requested	81.6				MUT p.R132H;						MUT g.C250T;	MUT p.R215W;					DEL;LOH;
anaplastic oligodendroglioma, IDH-mutant and 1p/19q codeleted	III	aO_7	left frontal lobe	f	yes	53.011	validation	90.7				MUT p.R132H;						MUT g.C228T;	MUT p.K212E;	TRU c.1497-2A>G;
anaplastic oligodendroglioma, IDH-mutant and 1p/19q codeleted	III	aO_8	left frontal lobe	f	yes	56.9534	validation	93.1				MUT p.R132H;				MUT p.337_338del;		MUT g.C250T;	MUT p.A253T;	MUT p.P10S;															MUT p.G575S;						MUTGER;			MUT p.P34L;DEL;
anaplastic oligodendroglioma, IDH-mutant and 1p/19q codeleted	III	aO_9	right fronto-lateral lobe	m	yes	50.2932	validation	94.6				MUT p.R132H;						MUT g.C228T;	MUT p.P203A;				DEL;LOH;						MUT p.N1044K;
pilocytic astrocytoma	I	pA_1	cerebellum	f	no	6.78904	validation	90.3
pilocytic astrocytoma	I	pA_2	right cerebellum	f	no	33.2411	validation	86.1
pilocytic astrocytoma	I	pA_3	left frontal lobe	m	no	44.2411	clinically requested	74.9		MUTGER;	TRU p.T2284fs;							MUT g.C228T;			DEL;	AMP;	HOMDEL;	HOMDEL;	AMP;	AMP;																			AMP;
pilocytic astrocytoma	I	pA_4	nervus opticus/chiasma opticum	m	no	6.68767	clinically requested	87.4						ATRX:p.I1049fs																																		MUTGER;
pilocytic astrocytoma	I	pA_5	left cerebellum	f	no	2.70959	clinically requested	87.8																																	MUTGER;
pilocytic astrocytoma	I	pA_6	chiasma opticum/hypothalamus	f	yes	14.274	clinically requested	89.3
diffuse astrocytoma, IDH-wildtype	II	A_1	right temporo-parietal lobe	f	no	27.8767	validation, QC cohort	88.1	MUT p.V600E;
diffuse astrocytoma, IDH-wildtype	II	A_2	basal ganglia and intraventricular right	f	no	27.2411	clinically requested	73.2	MUT p.V600E;		MUT p.S2467L;																DEL;	DEL;
diffuse astrocytoma, IDH-wildtype	II	A_10	left temporal lobe	m	no	70.7178	clinically requested	92.5								MUT p.C129W;		MUT g.C228T;			DEL;LOH;	AMP;	DEL;	DEL;															DEL;LOH;					DEL;LOH;
anaplastic astrocytoma, IDH-wildtype	III	aA_7	right frontal lobe	m	yes	48.2082	clinically requested	88.9	MUT p.D594G;		TRU p.R1276fs;											DEL;LOH;	DEL;LOH;	DEL;LOH;			DEL;LOH;	DEL;LOH;				DEL;LOH;	DEL;LOH;						DEL;LOH;		DEL;LOH;	DEL;LOH;	DEL;LOH;	DEL;LOH;	DEL;LOH;	DEL;LOH;	MUT p.L3912H;
anaplastic astrocytoma, IDH-wildtype	III	aA_10	left precentral cortex	m	no	69.9589	clinically requested	90.8						MUT p.R273C;				MUT g.C228T;				AMP;MUTGER;	HOMDEL;	HOMDEL;	AMP;		HIGHCOPY;			MUT p.V648D;													DEL;	DEL;
anaplastic astrocytoma, IDH-wildtype	III	aA_8	left temporal lobe	f	no	25.789	clinically requested	87.4									MUTGER;	MUT g.C250T;			DEL;LOH;	MUT p.L62R;HIGHCOPY;	HOMDEL;	HOMDEL;	AMP;	AMP;																			AMP;
anaplastic astrocytoma, IDH-wildtype	III	aA_9	rigt temporal lobe	m	no	59.663	clinically requested	85.6										MUT g.C228T;			DEL;	HIGHCOPY;	HOMDEL;	HOMDEL;															DEL;LOH;					DEL;		DEL;
glioblastoma, IDH-wildtype	IV	GB_1	right precentral cortex	m	no	73.8959	clinically requested	86.6	MUT p.G761D;					MUT R175H;													HIGHCOPY;	HIGHCOPY;																	DEL;LOH;	DEL;LOH;
glioblastoma, IDH-wildtype	IV	GB_10	left gyrus cinguli with anterior genu corporis callosi	f	no	71.7123	validation	92.4								TRU p.P1381fs;		MUT g.C250T;									TRU p.H1040fs;															AMP;
glioblastoma, IDH-wildtype	IV	GB_11	right parieto-occipital lobe	m	no	71.5644	validation	79.5										MUT g.C228T;			DEL;	HIGHCOPY;					AMP;	AMP;				DEL;
glioblastoma, IDH-wildtype	IV	GB_12	right occipital lobe	f	no	80.6493	validation	88.2						MUT p.K132T;				MUT g.C228T;			DEL;	HIGHCOPY;	HOMDEL;		AMP;	AMP;				MUT p.442_445del;		MUTGER;						MUTGER;
glioblastoma, IDH-wildtype	IV	GB_13	right central cortex, multilocular	f	no	74.0192	validation, QC cohort	86.8										MUT g.C228T;			DEL;	HIGHCOPY;			AMP;	AMP;			MUT p.H1047R;							HIGHCOPY;
glioblastoma, IDH-wildtype	IV	GB_14	right fronto-temporal lobe	m	no	69.1397	validation	81.5			TRU p.Y1678fs;							MUT g.C228T;
glioblastoma, IDH-wildtype	IV	GB_15	pons	m	no	62.4849	validation	88.4										MUT g.C250T;																														MUTGER;
glioblastoma, IDH-wildtype	IV	GB_16	left frontal lobe	m	no	48.8438	validation, QC cohort	91.5										MUT g.C228T;			MUT p.K179E;DEL;	AMP;	TRU c.151-1G>A;		AMP;	AMP;	AMP;	AMP;
glioblastoma, IDH-wildtype	IV	GB_17	right fronto-temporal lobe	f	no	59.737	validation, QC cohort	85.1										MUTg.C228T;			DEL;LOH;	HIGHCOPY;MUT p.R108K;	HOMDEL;	HOMDEL;	AMP;	AMP;	AMP;	AMP;	MUT p.T957P;
glioblastoma, IDH-wildtype	IV	GB_18	left temporo-parietal lobe	m	no	64.9315	validation	88.1										MUT g.C228T;			MUT p.R130G;DEL;	AMP;	HOMDEL;	HOMDEL;	AMP;	AMP;	MUTGER;												MUTGER;							DEL;
glioblastoma, NOS	IV	GB_19	left temporal lobe	m	no	70.8329	validation	77.7										MUT g.C228T;			DEL;	AMP;	HOMDEL;	HOMDEL;	AMP;	AMP;
glioblastoma, IDH-wildtype	IV	GB_2	lumbar metastasis	m	no	41.5699	clinically requested	91.2								MUT p.V1577M;			MUTGER;						AMP;										HOMDEL;
glioblastoma, IDH-wildtype	IV	GB_20	right temporal lobe	m	no	72.7315	validation	87.3										MUT g.C228T;	MUTGER;			MUT p.300_300del;HIGHCOPY;																		TRU p.G11fs;
glioblastoma, IDH-wildtype	IV	GB_21	right parieto-occipital lobe	m	no	65.3753	validation	82.4						MUT p.C238Y;							MUT p.R173L;	AMP;			AMP;	AMP;						DEL;														DEL;
glioblastoma, IDH-wiltype (infiltration zone)	IV	GB_22	left temporal lobe	m	no	71.7726	clinically requested	89.4										MUT g.C228T;
glioblastoma, IDH-wildtype	IV	GB_23	n.a.	f	no	33.3507	clinically requested	89.4													TRU p.R130X;DEL;	HIGHCOPY;			AMP;	AMP;
glioblastoma, IDH-wildtype	IV	GB_24	right frontal lobe	f	yes	33.611	clinically requested	89.1						MUT p.G266R;				MUT g.C228T;			DEL;	AMP;			AMP;	AMP;																HIGHCOPY;
glioblastoma, IDH-wildtype	IV	GB_25	left temporal lobe	m	no	49.8795	clinically requested	80.4										MUT g.C250T;			DEL;																									DEL;
glioblastoma, IDH-wildtype	IV	GB_26	left parieto-occipital lobe	m	yes	53.7452	clinically requested	95.2			TRU p.Q282fs;							MUT g.C250T;			DEL;	AMP;	LOH;	LOH;	AMP;	AMP;
glioblastoma, IDH-wildtype	IV	GB_27	right temporal lobe	f	yes	55.4521	clinically requested	96.2										MUT g.C228T;			DEL;	AMP;	DEL;	DEL;	AMP;	AMP;			MUT p.G12V;
glioblastoma, IDH-wildtype	IV	GB_28	right parieto-occipital lobe	f	yes	51.4575	clinically requested	85.5										MUT g.C228T;			DEL;	AMP;			AMP;	AMP;																HIGHCOPY;
glioblastoma, IDH-wildtype	IV	GB_3	right frontal lobe	m	no	71.6247	validation	76.6										MUT g.C250T;			DEL;									TRU p.K592fs;
glioblastoma, IDH-wildtype	IV	GB_4	left parieto-occipital lobe	f	no	84.6466	validation	79.5				MUTGER;			MUTGER;	MUTGER;		MUT g.C228T;			DEL;		HOMDEL;	HOMDEL;								DEL;
glioblastoma, IDH-wildtype	IV	GB_5	right occipital lobe	m	no	81.0548	validation	84.8										MUT g.C250T;				HIGHCOPY;	HOMDEL;	HOMDEL;																								MUTGER;
glioblastoma, IDH-wildtype	IV	GB_6	right frontal lobe/parafalxial	m	no	79.9479	validation	88.3										MUT g.C228T;	MUTGER;AMP;		DEL;	HIGHCOPY;	HOMDEL;	HOMDEL;
glioblastoma, IDH-wildtype	IV	GB_7	left frontal lobe	f	no	53.9671	validation	94.3										MUT g.C228T;			TRU p.V317fs;		HOMDEL;	HOMDEL;																								MUT p.N985S;
glioblastoma, IDH-wildtype	IV	GB_8	right temporal lobe	m	no	72.2	validation	83.7										MUT g.C228T;				HIGHCOPY;					HIGHCOPY;			MUT p.G376R;
glioblastoma, IDH-wildtype	IV	GB_9	left parieto-occipital lobe	f	no	74.5781	validation	84.0						MUT p.Y163C;				MUT g.C228T;			DEL;	MUT p.R222C;HIGHCOPY;	HOMDEL;	HOMDEL;															DEL;
glioblastoma, IDH-wildtype	IV	GB_29	left precentral cortex	f	yes	57.6575	clinically requested	90.2						MUT p.C238Y;				MUT g.C228T;			DEL;																			TRU c.684-2A>G;						DEL;
diffuse midline glioma, H3 K27M-mutant	IV	MG_H3_1	brain stem/thalamus left	f	no	19.7315	validation, QC cohort	89.8						TRU c.376-2A>T;													MUT p.E263Q p.W447C p.D400H;HIGHCOPY;	AMP;			MUT p.K28M;																MUTGER;	MUTGER;
diffuse midline glioma, H3 K27M-mutant	IV	MG_H3_2	pons/cerebellum right	f	no	7.08219	clinically requested	80.5						MUT p.P278L;																	MUT p.K28M;
meningioma	I	M_1	right nervus olfactorius	f	no	59.7836	validation	85.6
meningioma	I	M_2	convexity/high frontal cortex left	f	no	64.6411	validation	89.4																								TRU p.D494fs;DEL;	LOH;DEL;
meningioma	I	M_3	n.a.	m	no	74.5808	validation, QC cohort	91.0																								TRU p.F162fs;DEL;	LOH;DEL;
meningioma	I	M_4	convexity/right frontal parasagittal cortex	f	no	50.2384	validation	83.0															LOH;DEL;	LOH;DEL;		MUT p.T222M;						LOH;DEL;	LOH;DEL;											DEL;				TRU p.L1169fs;
meningioma	I	M_5	infratentorial/petrosal bone right	f	no	51.8685	clinically requested	94.6																								TRU p.C300fs;DEL;	LOH;DEL;
meningioma	I	M_6	right frontal lobe	f	yes	44.7342	clinically requested	93.2														LOH;DEL;			AMP;																		DEL;
meningioma	I	M_7	n.a.	f	yes	67.7452	clinically requested	94.0
atypical meningioma	II	M_10	left nervus glossopharyngeus	f	no	44.5233	validation	93.5																								LOH;DEL;	LOH;DEL;
atypical meningioma	II	M_11	right occipital lobe, supra- and infratentorial	f	no	35.5534	validation	87.1																								MUT p.117_121del;DEL;	LOH;DEL;
atypical meningioma	II	M_12	left alisphenoid bone left	f	no	65.5507	validation	87.6													DEL;											TRU p.E404X;DEL;	LOH;DEL;											DEL;					MUTGER;
atypical meningioma	II	M_13	left frontal/parietal lobe	f	yes	55.7479	validation	85.1														LOH;DEL;			LOH;DEL;	LOH;DEL;	DEL;	LOH;DEL;				TRU c.999+1G>T;DEL;	LOH;DEL;						DEL;
atypical meningioma	II	M_14	right frontal lobe	f	yes	60.9397	validation, QC cohort	82.7													LOH;DEL;						LOH;DEL;	LOH;DEL;				TRU p.E463X;DEL;	DEL;											AMP;
atypical meningioma	II	M_8	left temporal lobe	m	no	24.6356	clinically requested	87.4																								LOH;DEL	LOH;DEL;
atypical meningioma	II	M_9	alisphenoid bone/left orbita	m	no	80.1151	validation	83.3								MUTGER;																DEL;	DEL;											LOH;DEL;				LOH;DEL;
anaplastic meningioma	III	aM_1	right occipital lobe	f	no	55.2795	validation	84.2																								TRU c.1446+2T>A;DEL;	LOH;DEL;		AMP;								AMP;	LOH;
anaplastic meningioma	III	aM_2	left parieto-occipital lobe	f	no	52.7644	clinically requested	85.2						MUT p.R249M;								AMP;	HOMDEL;	HOMDEL;	AMP;	AMP;													LOH;DEL;		AMP;
anaplastic meningioma	III	aM_3	left frontobasal cortex	m	yes	78.5178	validation, QC cohort	86.2															HOMDEL;	HOMDEL;			LOH;DEL;	DEL;				LOH;DEL;	LOH;DEL;						LOH;DEL					DEL;
anaplastic meningioma	III	aM_4	left occipital lobe	m	yes	67.9096	validation, QC cohort	87.1											MUTGER;			MUTGER;DEL;	HOMDEL;	HOMDEL;			LOH;DEL;	LOH;DEL;				LOH;DEL;	LOH;DEL;						LOH;HOMDEL;		LOH;		LOH;
anaplastic meningioma	III	aM_5	n.a.	m	yes	66.0329	validation	87.2													LOH;DEL;		HOMDEL;	HOMDEL;								TRU p.R249M;DEL;	LOH;DEL;											LOH;DEL;
medulloblastoma, classic, WNT-activated	IV	MB_1	supratentorial	f	yes	6.60274	validation, QC cohort	83.8						MUT p.R248Q;																								MUT p.G34E;				AMP;		AMP;			MUTGER;
medulloblastoma, classic, SHH-activated and TP53-wildtype	IV	MB_2	cerebellum	m	no	32.3699	clinically requested	86.6				MUT p.R132C;						MUT g.C228T;		MUT p.P77L;																			TRU p.Y93_I94delinsX; LOH					DEL;
medulloblastoma, classic, SHH-activated and TP53-mutant	IV	MB_3	left cerebellum	m	no	24.9671	validation, QC cohort	92.4						MUT p.G112S;			MUTGER;	MUT g.C228T;	MUTGER;																												TRU p.I1204fs;
medulloblastoma, classic, SHH-activated and TP53-wildtype	IV	MB_4	left cerrebellum/ IV. ventricle	f	no	26.2795	clinically requested	69.2								AMP;		MUT g.C228T;									DEL;																	DEL;
medulloblastoma, classic, SHH-activated and TP53-wildtype	IV	MB_5	cerebellum/IV. ventricle	m	no	3.4137	clinically requested	92.0																																MUTGER;							TRU p.Q4228fs;
medulloblastoma, classic, non-WNT/non-SHH	IV	MB_6	IV. ventricle/vermis cerebelli	f	no	14.8356	validation	76.5							MUT p.R2153H;																													AMP;
medulloblastoma, classic, non-WNT/non-SHH	IV	MB_7	vermis cerebelli	m	no	7.32603	validation	89.7														AMP;			AMP;	AMP;	AMP;	AMP;													AMP;		AMP;	HIGHCOPY;		AMP;
medulloblastoma, classic, non-WNT/non-SHH	IV	MB_8	IV. ventricle/vermis cerebelli	m	no	3.93973	validation	93.3													DEL;LOH;	AMP;			AMP;	AMP;															AMP;		AMP;
								mean:
								87.6
[truncated: 22 more columns]
