# Supplementary material for: A comprehensive DNA panel next generation sequencing approach supporting diagnostics and therapy prediction in neurooncology
Source: Acta Neuropathol Commun. 2020 Aug 5;8:124. doi: 10.1186/s40478-020-01000-w (PMC7405456; doi:10.1186/s40478-020-01000-w)
Supplement: Supplementary file 4 — Additional file 4: Supplementary Table 4. Tabular survey of validation results to determine DNA panel sequencing performance. SNPs and InDels were validated with direct Sanger sequencing, 1p/19q codeletions with microsatellite PCR analysis, and homozygous deletion of CDKN2A as well as highcopy amplification of EGFR with target specific quantitative PCR. Medulloblastoma subgroups were validated by comparison to immunohistochemically determined subgroups with antibodies against ß-Catenin, Yap1, p75-NGFR and OTX2 [10]. InDel: small insertion/deletion, nd: not determined, RET: retention, SNP: single nucleotide variant, WT: wildtype. [file 40478_2020_1000_MOESM4_ESM.xlsx]

## Sheet: Tabelle1
Entity WHO 2016	WHO grade	ID	gender	relapse	age	cohort	validation by comparison to other assays performed in the diagnostic context								assays specifically performed for NGS panel validation
							IDH1/2	1p19q	BRAF	H3K27	ß-Catenin (IH)	Yap1 (IH)	p75-NGFR (IH)	OTX2 (IH)	SNPs / InDels	BRAF	LOH	CNV
diffuse astrocytoma, IDH-mutant	II	A_3	f	no	54.611	validation	IDH1: R132H	RET	nd	nd	nd	nd	nd	nd
diffuse astrocytoma, IDH-mutant	II	A_4	f	no	22.4438	validation, QC cohort	IDH1: R132H	RET	nd	nd	nd	nd	nd	nd	TP53:p.P278S; ATRX:p.I1049fs TERT:WT
diffuse astrocytoma, IDH-mutant	II	A_5	f	no	33.0192	validation	IDH1: R132H	RET	nd	nd	nd	nd	nd	nd
diffuse astrocytoma, IDH-mutant	II	A_6	f	no	31.3315	validation	IDH1: R132H	RET	nd	nd	nd	nd	nd	nd
diffuse astrocytoma, IDH-mutant	II	A_7	m	no	26.4575	validation	IDH1: R132S	RET	nd	nd	nd	nd	nd	nd
diffuse astrocytoma, IDH-mutant	II	A_8	m	no	44.8932	validation	IDH1: R132H	RET	nd	nd	nd	nd	nd	nd
diffuse astrocytoma, IDH-mutant	II	A_9	f	yes	19.3397	clinically requested	nd	nd	nd	nd	nd	nd	nd	nd
anaplastic astrocytoma, IDH-mutant	III	aA_1	m	no	42.8795	clinically requested	IDH1: R132H	RET (D1S458: LOH)	nd	nd	nd	nd	nd	nd
anaplastic astrocytoma, IDH-mutant	III	aA_2	m	no	53.8164	validation, QC cohort	IDH1: R132H	RET	nd	nd	nd	nd	nd	nd	ATRX:p.K1933fs; TP53:c.783-1G>T;
anaplastic astrocytoma, IDH-mutant	III	aA_3	f	no	38.3096	validation	IDH1: R132H	RET (Locus 19q13.32: LOH)	nd	nd	nd	nd	nd	nd
anaplastic astrocytoma, IDH-mutant	III	aA_4	f	no	34.7507	validation	IDH1: R132H	RET (Locus 19q13.33: LOH)	nd	nd	nd	nd	nd	nd	TERT:WT
anaplastic astrocytoma, IDH-mutant	III	aA_5	m	no	48.0164	validation	IDH1: R132H	RET	nd	nd	nd	nd	nd	nd
anaplastic astrocytoma, IDH-mutant	III	aA_6	m	no	42.1342	validation	IDH1: R132H	RET (Locus19q13.33: LOH)	nd	nd	nd	nd	nd	nd
glioblastoma, IDH-mutant	IV	sGB_1	f	no	36.8685	clinically requested	IDH1: R132G	RET	nd	H3F3A: WT	nd	nd	nd	nd
glioblastoma, IDH-mutant	IV	sGB_2	m	yes	unknown	validation, QC cohort	IDH1: R132H	RET (1p D1S468, D1S1612: LOH)	nd	nd	nd	nd	nd	nd	ATRX:c.662+2T>G; TP53:p.A159V;		1p:LOHp
glioblastoma, IDH-mutant	IV	sGB_3	m	yes	26.4274	validation, QC cohort	IDH1: R132H	nd	nd	nd	nd	nd	nd	nd	ATRX:p.T2205P; TP53:p.R273C;		10:LOH,17p:LOH,PTEN:LOH,CTDNEP:LOH,	PTEN:DEL,10:DEL,MET:highcopy,MYCN:highcopy
glioblastoma, IDH-mutant	IV	sGB_4	m	yes	35.1233	clinically requested	IDH1: R132H	RET	nd	nd	nd	nd	nd	nd
glioblastoma, IDH-mutant	IV	sGB_5	m	yes	32.4575	clinically requested	nd	nd	nd	nd	nd	nd	nd	nd		MUT p.E375K;
glioblastoma, IDH-mutant	IV	sGB_6	m	yes	32.3699	clinically requested	IDH1: R132H	nd	nd	nd	nd	nd	nd	nd
oligodendroglioma, IDH-mutant and 1p/19q codeleted	II	O_1	f	no	67.8438	validation	IDH1: R132H	LOH	nd	nd	nd	nd	nd	nd	TERT:g.C250T,
oligodendroglioma, IDH-mutant and 1p/19q codeleted	II	O_2	m	no	42.6027	validation	IDH1: R132H	LOH	nd	nd	nd	nd	nd	nd
anaplastic oligodendroglioma, IDH-mutant and 1p/19q codeleted	III	aO_1	m	no	50.6219	validation	IDH1: R132H	LOH	nd	nd	nd	nd	nd	nd	CIC:S534fs, TERT:C228T,
anaplastic oligodendroglioma, IDH-mutant and 1p/19q codeleted	III	aO_10	f	yes	15.6329	clinically requested	IDH1: R132H	LOH	nd	nd	nd	nd	nd	nd
anaplastic oligodendroglioma, IDH-mutant and 1p/19q codeleted	III	aO_11	f	yes	24.9507	clinically requested	IDH1: R132H	LOH	nd	nd	nd	nd	nd	nd
anaplastic oligodendroglioma, IDH-mutant and 1p/19q codeleted	III	aO_12	m	yes	54.9288	clinically requested	IDH1: R132H	LOH	nd	nd	nd	nd	nd	nd
anaplastic oligodendroglioma, IDH-mutant and 1p/19q codeleted	III	aO_2	m	no	60.537	validation, QC cohort	IDH1: R132H	LOH	nd	nd	nd	nd	nd	nd	TERT:g.C250T; FUBP1:p.T229fs
anaplastic oligodendroglioma, IDH-mutant and 1p/19q codeleted	III	aO_3	m	no	54.4932	validation	IDH1: R132H	LOH	nd	nd	nd	nd	nd	nd	TERT:g.C250T,
anaplastic oligodendroglioma, IDH-mutant and 1p/19q codeleted	III	aO_4	f	no	44.4795	validation, QC cohort	IDH2: R172K	LOH	nd	nd	nd	nd	nd	nd	TERT:g.C228T; CIC:p.P575fs
anaplastic oligodendroglioma, IDH-mutant and 1p/19q codeleted	III	aO_5	f	no	24.8849	clinically requested	IDH1: R132H	LOH	nd	nd	nd	nd	nd	nd
anaplastic oligodendroglioma, IDH-mutant and 1p/19q codeleted	III	aO_6	m	no	37.7945	clinically requested	IDH1: R132H	LOH	nd	nd	nd	nd	nd	nd
anaplastic oligodendroglioma, IDH-mutant and 1p/19q codeleted	III	aO_7	f	yes	53.011	validation	IDH1: R132H	LOH	nd	nd	nd	nd	nd	nd	CIC:p.K212E, TERT:g.C228T,
anaplastic oligodendroglioma, IDH-mutant and 1p/19q codeleted	III	aO_8	f	yes	56.9534	validation	IDH1: R132H	LOH	nd	nd	nd	nd	nd	nd
anaplastic oligodendroglioma, IDH-mutant and 1p/19q codeleted	III	aO_9	m	yes	50.2932	validation	IDH1: R132H	LOH	nd	nd	nd	nd	nd	nd	TERT:g.C228T,
pilocytic astrocytoma	I	pA_1	f	no	6.78904	validation	nd	nd	nd	nd	nd	nd	nd	nd
pilocytic astrocytoma	I	pA_2	f	no	33.2411	validation	WT	nd	nd	nd	nd	nd	nd	nd
pilocytic astrocytoma	I	pA_3	m	no	44.2411	clinically requested	WT	nd	nd	nd	nd	nd	nd	nd
pilocytic astrocytoma	I	pA_4	m	no	6.68767	clinically requested	nd	nd	nd	nd	nd	nd	nd	nd
pilocytic astrocytoma	I	pA_5	f	no	2.70959	clinically requested	nd	nd	nd	nd	nd	nd	nd	nd
pilocytic astrocytoma	I	pA_6	f	yes	14.274	clinically requested	nd	nd	nd	nd	nd	nd	nd	nd
diffuse astrocytoma, IDH-wildtype	II	A_1	f	no	27.8767	validation, QC cohort	WT	RET	nd	nd	nd	nd	nd	nd	BRAF:p.V600E	MUT p.V600E;
diffuse astrocytoma, IDH-wildtype	II	A_2	f	no	27.2411	clinically requested	WT	RET	nd	nd	nd	nd	nd	nd	BRAF:p.V600E	MUT p.V600E;
diffuse astrocytoma, IDH-wildtype	II	A_10	m	no	70.7178	clinically requested	WT	nd	nd	nd	nd	nd	nd	nd
anaplastic astrocytoma, IDH-wildtype	III	aA_7	m	yes	48.2082	clinically requested	WT	LOH	nd	nd	nd	nd	nd	nd		MUT p.D594G;
anaplastic astrocytoma, IDH-wildtype	III	aA_10	m	no	69.9589	clinically requested	WT	nd	nd	nd	nd	nd	nd	nd
anaplastic astrocytoma, IDH-wildtype	III	aA_8	f	no	25.789	clinically requested	WT	RET (D19S601: LOH)	nd	nd	nd	nd	nd	nd
anaplastic astrocytoma, IDH-wildtype	III	aA_9	m	no	59.663	clinically requested	WT	nd	BRAF:WT	nd	nd	nd	nd	nd
glioblastoma, IDH-wildtype	IV	GB_1	m	no	73.8959	clinically requested	WT	nd	nd	nd	nd	nd	nd	nd		MUT p.G761D;
glioblastoma, IDH-wildtype	IV	GB_10	f	no	71.7123	validation	WT	nd	nd	nd	nd	nd	nd	nd	TERT:g.C250T
glioblastoma, IDH-wildtype	IV	GB_11	m	no	71.5644	validation	WT	nd	nd	nd	nd	nd	nd	nd	TERT:g.C228T			EGFR:highcopy
glioblastoma, IDH-wildtype	IV	GB_12	f	no	80.6493	validation	WT	nd	nd	nd	nd	nd	nd	nd	TERT:g.C228T			EGFR:highcopy
glioblastoma, IDH-wildtype	IV	GB_13	f	no	74.0192	validation, QC cohort	WT	nd	nd	nd	nd	nd	nd	nd	PIK3CA:p.H1047R; TERT:g.C228T;		10:LOH,PTEN:LOH	10:DEL,EGFR:highcopy,SMO:highcopy,CDK6:AMP,MET:AMP,PMS2:AMP,
glioblastoma, IDH-wildtype	IV	GB_14	m	no	69.1397	validation	WT	nd	nd	nd	nd	nd	nd	nd
glioblastoma, IDH-wildtype	IV	GB_15	m	no	62.4849	validation	WT	RET (D1S612 schwacher LOH)	nd	nd	nd	nd	nd	nd
glioblastoma, IDH-wildtype	IV	GB_16	m	no	48.8438	validation, QC cohort	WT	nd	nd	nd	nd	nd	nd	nd	TERT:g.C228T,		10:LOH,PTEN:LOH,	10:DEL,7:AMP,PTEN:DEL,PMS2:AMP,CDK6:AMP,MET:AMP,EGFR:AMP,PDGFRA:AMP,KIT:AMP
glioblastoma, IDH-wildtype	IV	GB_17	f	no	59.737	validation, QC cohort	WT	nd	nd	nd	nd	nd	nd	nd	PIK3CA:p.T957P; TERT:g.C228T		10:LOH,19q:LOH,PTEN:LOH,	10:DEL,7:AMP,PTEN:DEL,CDKN2A:HOMDEL,EGFR:highcopy, PDGFRA:AMP,PMS2:AMP,CDK6:AMP,MET:AMP,KIT:AMP
glioblastoma, IDH-wildtype	IV	GB_18	m	no	64.9315	validation	WT	nd	nd	nd	nd	nd	nd	nd	TERT:g.C228T
glioblastoma, NOS	IV	GB_19	m	no	70.8329	validation	nd	nd	nd	nd	nd	nd	nd	nd
glioblastoma, IDH-wildtype	IV	GB_2	m	no	41.5699	clinically requested	WT	nd	nd	nd	nd	nd	nd	nd
glioblastoma, IDH-wildtype	IV	GB_20	m	no	72.7315	validation	WT	1p19q:RET	nd	nd	nd	nd	nd	nd				EGFR:highcopy,
glioblastoma, IDH-wildtype	IV	GB_21	m	no	65.3753	validation	WT	nd	nd	nd	nd	nd	nd	nd
glioblastoma, IDH-wiltype (infiltration zone)	IV	GB_22	m	no	71.7726	clinically requested	WT	nd	nd	nd	nd	nd	nd	nd
glioblastoma, IDH-wildtype	IV	GB_23	f	no	33.3507	clinically requested	WT	nd	nd	nd	nd	nd	nd	nd
glioblastoma, IDH-wildtype	IV	GB_24	f	yes	33.611	clinically requested	WT	nd	nd	nd	nd	nd	nd	nd
glioblastoma, IDH-wildtype	IV	GB_25	m	no	49.8795	clinically requested	WT	nd	nd	nd	nd	nd	nd	nd
glioblastoma, IDH-wildtype	IV	GB_26	m	yes	53.7452	clinically requested	WT	nd	nd	nd	nd	nd	nd	nd
glioblastoma, IDH-wildtype	IV	GB_27	f	yes	55.4521	clinically requested	WT	nd	nd	nd	nd	nd	nd	nd
glioblastoma, IDH-wildtype	IV	GB_28	f	yes	51.4575	clinically requested	WT	nd	nd	nd	nd	nd	nd	nd
glioblastoma, IDH-wildtype	IV	GB_3	m	no	71.6247	validation	nd	nd	nd	nd	nd	nd	nd	nd	TERT:g.C250T			EGFR:bal
glioblastoma, IDH-wildtype	IV	GB_4	f	no	84.6466	validation	WT	nd	nd	nd	nd	nd	nd	nd	TERT:g.C228T			EGFR:bal
glioblastoma, IDH-wildtype	IV	GB_5	m	no	81.0548	validation	WT	nd	nd	nd	nd	nd	nd	nd	TERT:g.C250T			EGFR:highcopy
glioblastoma, IDH-wildtype	IV	GB_6	m	no	79.9479	validation	WT	nd	nd	nd	nd	nd	nd	nd	TERT:g.C228T
glioblastoma, IDH-wildtype	IV	GB_7	f	no	53.9671	validation	WT	nd	nd	nd	nd	nd	nd	nd	TERT:g.C228T
glioblastoma, IDH-wildtype	IV	GB_8	m	no	72.2	validation	WT	nd	nd	nd	nd	nd	nd	nd	TERT:g.C228T			EGFR:highcopy
glioblastoma, IDH-wildtype	IV	GB_9	f	no	74.5781	validation	WT	RET	nd	nd	nd	nd	nd	nd	TERT:g.C228T			EGFR:highcopy
glioblastoma, IDH-wildtype	IV	GB_29	f	yes	57.6575	clinically requested	WT	nd	nd	nd	nd	nd	nd	nd
diffuse midline glioma, H3 K27M-mutant	IV	MG_H3_1	f	no	19.7315	validation, QC cohort	WT	nd	nd	H3F3A:K27M	nd	nd	nd	nd	TP53:c.376-A>T;
diffuse midline glioma, H3 K27M-mutant	IV	MG_H3_2	f	no	7.08219	clinically requested	WT	nd	nd	H3F3A:K27M	nd	nd	nd	nd
meningioma	I	M_1	f	no	59.7836	validation	nd	nd	nd	nd	nd	nd	nd	nd
meningioma	I	M_2	f	no	64.6411	validation	nd	nd	nd	nd	nd	nd	nd	nd
meningioma	I	M_3	m	no	74.5808	validation, QC cohort	nd	nd	nd	nd	nd	nd	nd	nd	NF2:p.F162fs
meningioma	I	M_4	f	no	50.2384	validation	nd	nd	nd	nd	nd	nd	nd	nd
meningioma	I	M_5	f	no	51.8685	clinically requested	nd	nd	nd	nd	nd	nd	nd	nd
meningioma	I	M_6	f	yes	44.7342	clinically requested	nd	nd	nd	nd	nd	nd	nd	nd
meningioma	I	M_7	f	yes	67.7452	clinically requested	nd	nd	nd	nd	nd	nd	nd	nd
atypical meningioma	II	M_10	f	no	44.5233	validation	nd	nd	nd	nd	nd	nd	nd	nd				CDKN2A:WT
atypical meningioma	II	M_11	f	no	35.5534	validation	nd	1p:LOH	nd	nd	nd	nd	nd	nd	TERT:WT
atypical meningioma	II	M_12	f	no	65.5507	validation	nd	nd	nd	nd	nd	nd	nd	nd	TERT:WT
atypical meningioma	II	M_13	f	yes	55.7479	validation	nd	nd	nd	nd	nd	nd	nd	nd				CDKN2A:WT
atypical meningioma	II	M_14	f	yes	60.9397	validation, QC cohort	nd	nd	nd	nd	nd	nd	nd	nd	TERT:WT		NF2/SMARCB1:LOH; 1p:LOH; 10q:LOH; 6q:LOH;	CDKN2A:WT;NF2/SMARCB1:DEL;1p:DEL; 10q:DEL;10p:AMP;6q:DEL;6p:AMP;OTX2:AMP;PTEN:DEL;
atypical meningioma	II	M_8	m	no	24.6356	clinically requested	nd	nd	nd	nd	nd	nd	nd	nd
atypical meningioma	II	M_9	m	no	80.1151	validation	nd	nd	nd	nd	nd	nd	nd	nd
anaplastic meningioma	III	aM_1	f	no	55.2795	validation	nd	nd	nd	nd	nd	nd	nd	nd
anaplastic meningioma	III	aM_2	f	no	52.7644	clinically requested	nd	nd	nd	nd	nd	nd	nd	nd				CDKN2A:HOMDEL
anaplastic meningioma	III	aM_3	m	yes	78.5178	validation, QC cohort	nd	nd	nd	nd	nd	nd	nd	nd			NF2/SMARCB1:LOH; 1p:LOH; 6q:LOH; 9q:LOH; PDGFRA/KIT:LOH; PTCH1:LOH	NF2/SMARCB1:DEL;1p:DEL;6q:DEL;9q:DEL;PDGFRA/KIT:DEL;CDKN2A/B:HOMDEL;PTCH1:DEL;OTX2:DEL;
anaplastic meningioma	III	aM_4	m	yes	67.9096	validation, QC cohort	nd	nd	nd	nd	nd	nd	nd	nd				CDKN2A:HOMDEL
anaplastic meningioma	III	aM_5	m	yes	66.0329	validation	nd	nd	nd	nd	nd	nd	nd	nd				CDKN2A:HOMDEL
medulloblastoma, classic, WNT-activated	IV	MB_1	f	yes	6.60274	validation, QC cohort	nd	nd	nd	nd	nuclear	widespread	negative	positive	TP53:p.R248Q		6:LOH,17p:LOH,	6:DEL,17p:DEL,MYC:AMP,EGFR:bal
medulloblastoma, classic, SHH-activated and TP53-wildtype	IV	MB_2	m	no	32.3699	clinically requested	IDH1:R132C	1p: LOH, 19q: RET	nd	nd	cytoplasmic	questionable	widespread	negative	TERT:g.C228T,
medulloblastoma, classic, SHH-activated and TP53-mutant	IV	MB_3	m	no	24.9671	validation, QC cohort	nd	nd	nd	nd	cytoplasmic	single cells	strong positive	single cells	TERT:g.G228A; TP53:p.G112S;		KIT, PDGFRA	KIT:AMP
medulloblastoma, classic, SHH-activated and TP53-wildtype	IV	MB_4	f	no	26.2795	clinically requested	nd	nd	nd	nd	cytoplasmic	moderate to strong positive	widespread	negative	TERT:g.C228T,
medulloblastoma, classic, SHH-activated and TP53-wildtype	IV	MB_5	m	no	3.4137	clinically requested	nd	nd	nd	nd	cytoplasmic	single cells	single cells	negative	SUFU:p.T305fs,
medulloblastoma, classic, non-WNT/non-SHH	IV	MB_6	f	no	14.8356	validation	nd	nd	nd	nd	cytoplasmic weak	negative	negative	partly positiv
medulloblastoma, classic, non-WNT/non-SHH	IV	MB_7	m	no	7.32603	validation	nd	nd	nd	nd	cytoplasmic	negative	negative	strong positive
medulloblastoma, classic, non-WNT/non-SHH	IV	MB_8	m	no	3.93973	validation	nd	nd	nd	nd	cytoplasmic strong positive	negative	negative	strong positive positiv
